# Supplementary material for: Ovarian Hyperstimulation Syndrome: A Simulation Case for Emergency Medicine Residents
Source: MedEdPORTAL. 2022 Sep 6;18:11271. doi: 10.15766/mep_2374-8265.11271 (PMC9445087; doi:10.15766/mep_2374-8265.11271)
Supplement: Supplementary file 1 — OHSS Simulation.docxSimulation Labs, Chest X-ray, & EKG.docxUS Clip - Pelvis.mp4US Clip - RUQ.mp4US Clip - LUQ.mp4Critical Actions.docxDebriefing Materials.docxOHSS Survey.docx [file mep_2374-8265.11271-s001.zip]

Archive with 9 entries (9 files):
- B. Simulation Labs, CXR, & EKG.docx
- C. US Clip - Pelvis.mp4
- D. US Clip - RUQ.mp4
- E. US Clip - LUQ.mp4
- F. Critical Actions.docx
- G. Debriefing Materials.docx
- H. OHSS Survey.docx
- A. OHSS Simulation.docx
- Educational_Summary_Report_11271.pdf
